# Supplementary material for: Clinical and Molecular Heterogeneity of MYH3-Related Arthrogryposis with a Novel MYH3 Variant
Source: Genes (Basel). 2026 Jun 30;17(7):762. doi: 10.3390/genes17070762 (PMC13408948; doi:10.3390/genes17070762)
Supplement: Supplementary file 1 [file genes-17-00762-s001.zip]

Archive with 1 entries (1 files):
- genes-4356727-supplementary.pdf
